# Supplementary material for: PROTOCOL: Risk factors for femicide
Source: Campbell Syst Rev. 2020 Oct 28;16(4):e1123. doi: 10.1002/cl2.1123 (PMC8356346; doi:10.1002/cl2.1123)
Supplement: Supplementary file 1 — 1 Table for data extraction [file CL2-16-e1123-s001.xlsx]

## Sheet: Translate (ultima)
Comments	Study Identification
	First author's surname year
	Paper title
	Publication Type 1) Academic article 2) Book Chapter 3) Dissertation / Theses 4) Presentation / Conference 5) Other, which one?
	Publication Language 1) English 2) Portuguese 3) Spanish 4) Other, which one?
	Methos	Exposed/Case group	Control/Comparison group
	Study type 1) Cohort 2) Case-control
	Purpose (describe)
	Data collection instruments (name of the instruments)
	Year of start - Year ended study
	Study duration in years
	Definition of femicide / feminicide used in the study
	Participants	Exposed/Case group	Control/Comparison group
	N total
	Country (ies) of study
	City (ies) of study
	Inclusion criteria
	Exclusion criteria
	Study Groups 1) Aggressors 2) Victims
	The study examined 1) Female homicides 2) Female-suicide homicide 3) Attempted female homicide 4) Other, which one?
	Sex of the victims 1) Male 2) Female
	Sex of offenders 1) Male 2) Female
	Victim comparison group	1) Intimate Partner Violence 2) Not abused / Community 3) Other, which one?
	Offenders comparison group	1) Offenders of other crimes 2) Authors of non-lethal violence against partners 3) People from the community 4) Other, which one?
	Study Groups	Exposed/Case group	Control/Comparison group
	Source of study population
	Recruited people (n)
	Losses (n)
	People analyzed (n)
	Women characteristics
	Age	Exposed/Case group	Control/Comparison group	Unadjusted Risk Measure (RR, OR)		Adjusted Risk Measure (RR, OR)		Statistics used (chi2)			Adjusted Risk Measure (RR, OR)
	Total (n)			Description		Description		Description			Description
	Average age (years)			Value		Value		Statistical value			Valor
	Standard deviation of age (years)			Confidence Interval % (90%, 95%, 99%)		Confidence Interval% (90%, 95%, 99%)		Degrees of freedom			Confidence Interval % (90%, 95%, 99%)
				CI for Unadjusted Risk Measure (upper limit)		CI for Adjusted Risk Measure (upper limit)		Chi-square test p value			CI for Adjusted Risk Measure (upper limit)
				CI for Non-adjusted risk measure (lower limit)		CI for Adjusted Risk Measure (lower limit)					CI for Adjusted Risk Measure (lower limit)
				Unadjusted risk measurement p value		Adjusted risk measure p value					Adjusted risk measure p value
	Race / Ethnicity	Exposed/Case group	Control/Comparison group	Unadjusted Risk Measure (RR, OR)		Adjusted Risk Measure (RR, OR)		Statistics used (chi2)			Adjusted Risk Measure (RR, OR)
	Total (n)			Description		Description		Description			Description
	Black / African American / Brown (n)			Valor		Valor		Statistical value			Valor
	White (n)			Confidence Interval % (90%, 95%, 99%)		Confidence Interval % (90%, 95%, 99%)		Degrees of freedom			Confidence Interval % (90%, 95%, 99%)
	Yellow / Asian (n)			CI for Unadjusted Risk Measure (upper limit)		CI for Adjusted Risk Measure (upper limit)		Chi-square test p value			CI for Adjusted Risk Measure (upper limit)
	Indigenous (n)			CI for Non-adjusted risk measure (lower limit)		CI for Adjusted Risk Measure (lower limit)					CI for Adjusted Risk Measure (lower limit)
	Other, which one? (n)			Unadjusted risk measurement p value		Adjusted risk measure p value					Adjusted risk measure p value
	Immigrant	Exposed/Case group	Control/Comparison group	Unadjusted Risk Measure (RR, OR)		Adjusted Risk Measure (RR, OR)		Statistics used (chi2)			Adjusted Risk Measure (RR, OR)
	Total (n)			Description		Description		Description			Description
	Yes (n)			Valor		Valor		Statistical value			Valor
	No (n)			Confidence Interval % (90%, 95%, 99%)		Confidence Interval % (90%, 95%, 99%)		Degrees of freedom			Confidence Interval % (90%, 95%, 99%)
	Unknown / Undeclared / Loss (n)			CI for Unadjusted Risk Measure (upper limit)		CI for Adjusted Risk Measure (upper limit)		Chi-square test p value			CI for Adjusted Risk Measure (upper limit)
				CI for Non-adjusted risk measure (lower limit)		CI for Adjusted Risk Measure (lower limit)					CI for Adjusted Risk Measure (lower limit)
				Unadjusted risk measurement p value		Adjusted risk measure p value					Adjusted risk measure p value
	Nationality	Exposed/Case group	Control/Comparison group	Unadjusted Risk Measure (RR, OR)		Adjusted Risk Measure (RR, OR)		Statistics used (chi2)			Adjusted Risk Measure (RR, OR)
	Total (n)			Description		Description		Description			Description
	American			Valor		Valor		Valor			Valor
	1.1) Latin American (n)			Confidence Interval % (90%, 95%, 99%)		Confidence Interval % (90%, 95%, 99%)		Confidence Interval % (90%, 95%, 99%)			Confidence Interval % (90%, 95%, 99%)
	1.2) North American (n)			CI for Unadjusted Risk Measure (upper limit)		CI for Adjusted Risk Measure (upper limit)		CI for Adjusted Risk Measure (upper limit)			CI for Adjusted Risk Measure (upper limit)
	African (n)			CI for Non-adjusted risk measure (lower limit)		CI for Adjusted Risk Measure (lower limit)		CI for Adjusted Risk Measure (lower limit)			CI for Adjusted Risk Measure (lower limit)
	European (n)			Unadjusted risk measurement p value		Adjusted risk measure p value		Adjusted risk measure p value			Adjusted risk measure p value
	Asian (n)
	Ocean (n)
	Unknown / Undeclared / Loss (n)
	Educational level	Exposed/Case group	Control/Comparison group	Unadjusted Risk Measure (RR, OR)		Adjusted Risk Measure (RR, OR)		Statistics used (chi2)			Adjusted Risk Measure (RR, OR)
	Total (n)			Description		Description		Description			Description
	None / Illiterate (n)			Valor		Valor		Statistical value			Valor
	Less than high school (n)			Confidence Interval % (90%, 95%, 99%)		Confidence Interval % (90%, 95%, 99%)		Degrees of freedom			Confidence Interval % (90%, 95%, 99%)
	High School (n)			CI for Unadjusted Risk Measure (upper limit)		CI for Adjusted Risk Measure (upper limit)		Chi-square test p value			CI for Adjusted Risk Measure (upper limit)
	Complete/incomplete university student (Collegue) (n)			CI for Non-adjusted risk measure (lower limit)		CI for Adjusted Risk Measure (lower limit)					CI for Adjusted Risk Measure (lower limit)
	Postgraduate (n)			Unadjusted risk measurement p value		Adjusted risk measure p value					Adjusted risk measure p value
	Unknown / Undeclared / Loss (n)
	Employment	Exposed/Case group	Control/Comparison group	Unadjusted Risk Measure (RR, OR)		Adjusted Risk Measure (RR, OR)		Statistics used (chi2)			Adjusted Risk Measure (RR, OR)
	Total (n)			Description		Description		Description			Description
	Employee (n)			Valor		Valor		Statistical value			Valor
	Unemployed (n)			Confidence Interval % (90%, 95%, 99%)		Confidence Interval % (90%, 95%, 99%)		Degrees of freedom			Confidence Interval % (90%, 95%, 99%)
	Retired (n)			CI for Unadjusted Risk Measure (upper limit)		CI for Adjusted Risk Measure (upper limit)		Chi-square test p value			CI for Adjusted Risk Measure (upper limit)
	Unknown / Undeclared / Loss (n)			CI for Non-adjusted risk measure (lower limit)		CI for Adjusted Risk Measure (lower limit)					CI for Adjusted Risk Measure (lower limit)
				Unadjusted risk measurement p value		Adjusted risk measure p value					Adjusted risk measure p value
	Socioeconomic status	Exposed/Case group	Control/Comparison group	Unadjusted Risk Measure (RR, OR)		Adjusted Risk Measure (RR, OR)		Statistics used (chi2)			Adjusted Risk Measure (RR, OR)
	Total (n)			Description		Description		Description			Description
	Low (n)			Valor		Valor		Statistical value			Valor
	Middle (n)			Confidence Interval % (90%, 95%, 99%)		Confidence Interval % (90%, 95%, 99%)		Degrees of freedom			Confidence Interval % (90%, 95%, 99%)
	High (n)			CI for Unadjusted Risk Measure (upper limit)		CI for Adjusted Risk Measure (upper limit)		Chi-square test p value			CI for Adjusted Risk Measure (upper limit)
	Unknown / Undeclared / Loss (n)			CI for Non-adjusted risk measure (lower limit)		CI for Adjusted Risk Measure (lower limit)					CI for Adjusted Risk Measure (lower limit)
	Criterion used			Unadjusted risk measurement p value		Adjusted risk measure p value					Adjusted risk measure p value
	Previous violent relationship	Exposed/Case group	Control/Comparison group	Unadjusted Risk Measure (RR, OR)		Adjusted Risk Measure (RR, OR)		Statistics used (chi2)			Adjusted Risk Measure (RR, OR)
	Total (n)			Description		Description		Description			Description
	Yes (n)			Valor		Valor		Statistical value			Valor
	No (n)			Confidence Interval % (90%, 95%, 99%)		Confidence Interval % (90%, 95%, 99%)		Degrees of freedom			Confidence Interval % (90%, 95%, 99%)
	Unknown / Undeclared / Loss (n)			CI for Unadjusted Risk Measure (upper limit)		CI for Adjusted Risk Measure (upper limit)		Chi-square test p value			CI for Adjusted Risk Measure (upper limit)
				CI for Non-adjusted risk measure (lower limit)		CI for Adjusted Risk Measure (lower limit)					CI for Adjusted Risk Measure (lower limit)
				Unadjusted risk measurement p value		Adjusted risk measure p value					Adjusted risk measure p value
	Victim or witness of domestic violence during childhood (<14 years)	Exposed/Case group	Control/Comparison group	Unadjusted Risk Measure (RR, OR)		Adjusted Risk Measure (RR, OR)		Statistics used (chi2)			Adjusted Risk Measure (RR, OR)
	Total (n)			Description		Description		Description			Description
	Yes (n)			Valor		Valor		Statistical value			Valor
	No (n)			Confidence Interval % (90%, 95%, 99%)		Confidence Interval % (90%, 95%, 99%)		Degrees of freedom			Confidence Interval % (90%, 95%, 99%)
	Unknown / Undeclared / Loss (n)			CI for Unadjusted Risk Measure (upper limit)		CI for Adjusted Risk Measure (upper limit)		Chi-square test p value			CI for Adjusted Risk Measure (upper limit)
				CI for Non-adjusted risk measure (lower limit)		CI for Adjusted Risk Measure (lower limit)					CI for Adjusted Risk Measure (lower limit)
				Unadjusted risk measurement p value		Adjusted risk measure p value					Adjusted risk measure p value
	Victim of rape or sexual violence in childhood (<14 years)	Exposed/Case group	Control/Comparison group	Unadjusted Risk Measure (RR, OR)		Adjusted Risk Measure (RR, OR)		Statistics used (chi2)			Adjusted Risk Measure (RR, OR)
	Total (n)			Description		Description		Description			Description
	Yes (n)			Valor		Valor		Statistical value			Valor
	No (n)			Confidence Interval % (90%, 95%, 99%)		Confidence Interval % (90%, 95%, 99%)		Degrees of freedom			Confidence Interval % (90%, 95%, 99%)
	Unknown / Undeclared / Loss (n)			CI for Unadjusted Risk Measure (upper limit)		CI for Adjusted Risk Measure (upper limit)		Chi-square test p value			CI for Adjusted Risk Measure (upper limit)
				CI for Non-adjusted risk measure (lower limit)		CI for Adjusted Risk Measure (lower limit)					CI for Adjusted Risk Measure (lower limit)
				Unadjusted risk measurement p value		Adjusted risk measure p value					Adjusted risk measure p value
	Daughter of a mother batterted by her partner	Exposed/Case group	Control/Comparison group	Unadjusted Risk Measure (RR, OR)		Adjusted Risk Measure (RR, OR)		Statistics used (chi2)			Adjusted Risk Measure (RR, OR)
	Total (n)			Description		Description		Description			Description
	Yes (n)			Valor		Valor		Statistical value			Valor
	No (n)			Confidence Interval % (90%, 95%, 99%)		Confidence Interval % (90%, 95%, 99%)		Degrees of freedom			Confidence Interval % (90%, 95%, 99%)
	Unknown / Undeclared / Loss (n)			CI for Unadjusted Risk Measure (upper limit)		CI for Adjusted Risk Measure (upper limit)		Chi-square test p value			CI for Adjusted Risk Measure (upper limit)
				CI for Non-adjusted risk measure (lower limit)		CI for Adjusted Risk Measure (lower limit)					CI for Adjusted Risk Measure (lower limit)
				Unadjusted risk measurement p value		Adjusted risk measure p value					Adjusted risk measure p value
	History of depression	Exposed/Case group	Control/Comparison group	Unadjusted Risk Measure (RR, OR)		Adjusted Risk Measure (RR, OR)		Statistics used (chi2)			Adjusted Risk Measure (RR, OR)
	Total (n)			Description		Description		Description			Description
	Yes (n)			Valor		Valor		Statistical value			Valor
	No (n)			Confidence Interval % (90%, 95%, 99%)		Confidence Interval % (90%, 95%, 99%)		Degrees of freedom			Confidence Interval % (90%, 95%, 99%)
	Unknown / Undeclared / Loss (n)			CI for Unadjusted Risk Measure (upper limit)		CI for Adjusted Risk Measure (upper limit)		Chi-square test p value			CI for Adjusted Risk Measure (upper limit)
	Criterion used			CI for Non-adjusted risk measure (lower limit)		CI for Adjusted Risk Measure (lower limit)					CI for Adjusted Risk Measure (lower limit)
				Unadjusted risk measurement p value		Adjusted risk measure p value					Adjusted risk measure p value
	History of mental illness	Exposed/Case group	Control/Comparison group	Unadjusted Risk Measure (RR, OR)		Adjusted Risk Measure (RR, OR)		Statistics used (chi2)			Adjusted Risk Measure (RR, OR)
	Total (n)			Description		Description		Description			Description
	Yes (n)			Valor		Valor		Statistical value			Valor
	No (n)			Confidence Interval % (90%, 95%, 99%)		Confidence Interval % (90%, 95%, 99%)		Degrees of freedom			Confidence Interval % (90%, 95%, 99%)
	Unknown / Undeclared / Loss (n)			CI for Unadjusted Risk Measure (upper limit)		CI for Adjusted Risk Measure (upper limit)		Chi-square test p value			CI for Adjusted Risk Measure (upper limit)
	Criterion used			CI for Non-adjusted risk measure (lower limit)		CI for Adjusted Risk Measure (lower limit)					CI for Adjusted Risk Measure (lower limit)
				Unadjusted risk measurement p value		Adjusted risk measure p value					Adjusted risk measure p value
	Manic or psychotic symptoms	Exposed/Case group	Control/Comparison group	Unadjusted Risk Measure (RR, OR)		Adjusted Risk Measure (RR, OR)		Statistics used (chi2)			Adjusted Risk Measure (RR, OR)
	Total (n)			Description		Description		Description			Description
	Yes (n)			Valor		Valor		Statistical value			Valor
	No (n)			Confidence Interval % (90%, 95%, 99%)		Confidence Interval % (90%, 95%, 99%)		Degrees of freedom			Confidence Interval % (90%, 95%, 99%)
	Unknown / Undeclared / Loss (n)			CI for Unadjusted Risk Measure (upper limit)		CI for Adjusted Risk Measure (upper limit)		Chi-square test p value			CI for Adjusted Risk Measure (upper limit)
	Criterion used			CI for Non-adjusted risk measure (lower limit)		CI for Adjusted Risk Measure (lower limit)					CI for Adjusted Risk Measure (lower limit)
				Unadjusted risk measurement p value		Adjusted risk measure p value					Adjusted risk measure p value
	Personality disorder	Exposed/Case group	Control/Comparison group	Unadjusted Risk Measure (RR, OR)		Adjusted Risk Measure (RR, OR)		Statistics used (chi2)			Adjusted Risk Measure (RR, OR)
	Total (n)			Description		Description		Description			Description
	Yes (n)			Valor		Valor		Statistical value			Valor
	No (n)			Confidence Interval % (90%, 95%, 99%)		Confidence Interval % (90%, 95%, 99%)		Degrees of freedom			Confidence Interval % (90%, 95%, 99%)
	Unknown / Undeclared / Loss (n)			CI for Unadjusted Risk Measure (upper limit)		CI for Adjusted Risk Measure (upper limit)		Chi-square test p value			CI for Adjusted Risk Measure (upper limit)
	Criterion used			CI for Non-adjusted risk measure (lower limit)		CI for Adjusted Risk Measure (lower limit)					CI for Adjusted Risk Measure (lower limit)
				Unadjusted risk measurement p value		Adjusted risk measure p value					Adjusted risk measure p value
	Suicide attempt	Exposed/Case group	Control/Comparison group	Unadjusted Risk Measure (RR, OR)		Adjusted Risk Measure (RR, OR)		Statistics used (chi2)			Adjusted Risk Measure (RR, OR)
	Total (n)			Description		Description		Description			Description
	Yes			Valor		Valor		Statistical value			Valor
	No			Confidence Interval % (90%, 95%, 99%)		Confidence Interval % (90%, 95%, 99%)		Degrees of freedom			Confidence Interval % (90%, 95%, 99%)
	Unknown / Undeclared / Loss (n)			CI for Unadjusted Risk Measure (upper limit)		CI for Adjusted Risk Measure (upper limit)		Chi-square test p value			CI for Adjusted Risk Measure (upper limit)
				CI for Non-adjusted risk measure (lower limit)		CI for Adjusted Risk Measure (lower limit)					CI for Adjusted Risk Measure (lower limit)
				Unadjusted risk measurement p value		Adjusted risk measure p value					Adjusted risk measure p value
	Firearm Access	Exposed/Case group	Control/Comparison group	Unadjusted Risk Measure (RR, OR)		Adjusted Risk Measure (RR, OR)		Statistics used (chi2)			Adjusted Risk Measure (RR, OR)
	Total (n)			Description		Description		Description			Description
	Yes			Valor		Valor		Statistical value			Valor
	No			Confidence Interval % (90%, 95%, 99%)		Confidence Interval % (90%, 95%, 99%)		Degrees of freedom			Confidence Interval % (90%, 95%, 99%)
	Unknown / Undeclared / Loss (n)			CI for Unadjusted Risk Measure (upper limit)		CI for Adjusted Risk Measure (upper limit)		Chi-square test p value			CI for Adjusted Risk Measure (upper limit)
				CI for Non-adjusted risk measure (lower limit)		CI for Adjusted Risk Measure (lower limit)					CI for Adjusted Risk Measure (lower limit)
				Unadjusted risk measurement p value		Adjusted risk measure p value					Adjusted risk measure p value
	Alcohol / Drugs use	Exposed/Case group	Control/Comparison group	Unadjusted Risk Measure (RR, OR)		Adjusted Risk Measure (RR, OR)		Statistics used (chi2)			Adjusted Risk Measure (RR, OR)
	Total (n)			Description		Description		Description			Description
	Yes (n)			Valor		Valor		Statistical value			Valor
	No (n)			Confidence Interval % (90%, 95%, 99%)		Confidence Interval % (90%, 95%, 99%)		Degrees of freedom			Confidence Interval % (90%, 95%, 99%)
	Unknown / Undeclared / Loss (n)			CI for Unadjusted Risk Measure (upper limit)		CI for Adjusted Risk Measure (upper limit)		Chi-square test p value			CI for Adjusted Risk Measure (upper limit)
				CI for Non-adjusted risk measure (lower limit)		CI for Adjusted Risk Measure (lower limit)					CI for Adjusted Risk Measure (lower limit)
				Unadjusted risk measurement p value		Adjusted risk measure p value					Adjusted risk measure p value
	Alcohol use	Exposed/Case group	Control/Comparison group	Unadjusted Risk Measure (RR, OR)		Adjusted Risk Measure (RR, OR)		Statistics used (chi2)			Adjusted Risk Measure (RR, OR)
	Total (n)			Description		Description		Description			Description
	Yes (n)			Valor		Valor		Statistical value			Valor
	No (n)			Confidence Interval % (90%, 95%, 99%)		Confidence Interval % (90%, 95%, 99%)		Degrees of freedom			Confidence Interval % (90%, 95%, 99%)
	Unknown / Undeclared / Loss (n)			CI for Unadjusted Risk Measure (upper limit)		CI for Adjusted Risk Measure (upper limit)		Chi-square test p value			CI for Adjusted Risk Measure (upper limit)
				CI for Non-adjusted risk measure (lower limit)		CI for Adjusted Risk Measure (lower limit)					CI for Adjusted Risk Measure (lower limit)
				Unadjusted risk measurement p value		Adjusted risk measure p value					Adjusted risk measure p value
	Drugs use	Exposed/Case group	Control/Comparison group	Unadjusted Risk Measure (RR, OR)		Adjusted Risk Measure (RR, OR)		Statistics used (chi2)			Adjusted Risk Measure (RR, OR)
	Total (n)			Description		Description		Description			Description
	Yes (n)			Valor		Valor		Statistical value			Valor
	No (n)			Confidence Interval % (90%, 95%, 99%)		Confidence Interval % (90%, 95%, 99%)		Degrees of freedom			Confidence Interval % (90%, 95%, 99%)
	Unknown / Undeclared / Loss (n)			CI for Unadjusted Risk Measure (upper limit)		CI for Adjusted Risk Measure (upper limit)		Chi-square test p value			CI for Adjusted Risk Measure (upper limit)
				CI for Non-adjusted risk measure (lower limit)		CI for Adjusted Risk Measure (lower limit)					CI for Adjusted Risk Measure (lower limit)
				Unadjusted risk measurement p value		Adjusted risk measure p value					Adjusted risk measure p value
	Partner Features
	Age	Exposed/Case group	Control/Comparison group	Unadjusted Risk Measure (RR, OR)		Adjusted Risk Measure (RR, OR)		Statistics used (chi2)			Adjusted Risk Measure (RR, OR)
	Total (n)			Description		Description		Description			Description
	Average age (years)			Valor		Valor		Statistical value			Valor
	Standard Deviation (years)			Confidence Interval % (90%, 95%, 99%)		Confidence Interval % (90%, 95%, 99%)		Degrees of freedom			Confidence Interval % (90%, 95%, 99%)
				CI for Unadjusted Risk Measure (upper limit)		CI for Adjusted Risk Measure (upper limit)		Chi-square test p value			CI for Adjusted Risk Measure (upper limit)
				CI for Non-adjusted risk measure (lower limit)		CI for Adjusted Risk Measure (lower limit)					CI for Adjusted Risk Measure (lower limit)
				Unadjusted risk measurement p value		Adjusted risk measure p value					Adjusted risk measure p value
	Race / ethnicity	Exposed/Case group	Control/Comparison group	Unadjusted Risk Measure (RR, OR)		Adjusted Risk Measure (RR, OR)		Statistics used (chi2)			Adjusted Risk Measure (RR, OR)
	Total (n)			Description		Description		Description			Description
	Black / African American / Brown (n)			Valor		Valor		Statistical value			Valor
	White (n)			Confidence Interval % (90%, 95%, 99%)		Confidence Interval % (90%, 95%, 99%)		Degrees of freedom			Confidence Interval % (90%, 95%, 99%)
	Yellow / Asian (n)			CI for Unadjusted Risk Measure (upper limit)		CI for Adjusted Risk Measure (upper limit)		Chi-square test p value			CI for Adjusted Risk Measure (upper limit)
	Indigenous (n)			CI for Non-adjusted risk measure (lower limit)		CI for Adjusted Risk Measure (lower limit)					CI for Adjusted Risk Measure (lower limit)
	Other, which one? (n)			Unadjusted risk measurement p value		Adjusted risk measure p value					Adjusted risk measure p value
	Unknown / Undeclared / Loss (n)
	Immigrant	Exposed/Case group	Control/Comparison group	Unadjusted Risk Measure (RR, OR)		Adjusted Risk Measure (RR, OR)		Statistics used (chi2)			Adjusted Risk Measure (RR, OR)
	Total (n)			Description		Description		Description			Description
	Yes (n)			Valor		Valor		Statistical value			Valor
	No (n)			Confidence Interval % (90%, 95%, 99%)		Confidence Interval % (90%, 95%, 99%)		Degrees of freedom			Confidence Interval % (90%, 95%, 99%)
	Unknown / Undeclared / Loss (n)			CI for Unadjusted Risk Measure (upper limit)		CI for Adjusted Risk Measure (upper limit)		Chi-square test p value			CI for Adjusted Risk Measure (upper limit)
				CI for Non-adjusted risk measure (lower limit)		CI for Adjusted Risk Measure (lower limit)					CI for Adjusted Risk Measure (lower limit)
				Unadjusted risk measurement p value		Adjusted risk measure p value					Adjusted risk measure p value
	Nationality	Exposed/Case group	Control/Comparison group	Unadjusted Risk Measure (RR, OR)		Adjusted Risk Measure (RR, OR)		Statistics used (chi2)			Adjusted Risk Measure (RR, OR)
	Total (n)			Description		Description		Description			Description
	American			Valor		Valor		Statistical value			Valor
	1.1) Latin American (n)			Confidence Interval % (90%, 95%, 99%)		Confidence Interval % (90%, 95%, 99%)		Degrees of freedom			Confidence Interval % (90%, 95%, 99%)
	1.2) North American (n)			CI for Unadjusted Risk Measure (upper limit)		CI for Adjusted Risk Measure (upper limit)		Chi-square test p value			CI for Adjusted Risk Measure (upper limit)
	African (n)			CI for Non-adjusted risk measure (lower limit)		CI for Adjusted Risk Measure (lower limit)					CI for Adjusted Risk Measure (lower limit)
	European (n)			Unadjusted risk measurement p value		Adjusted risk measure p value					Adjusted risk measure p value
	Asian (n)
	Ocean (n)
	Unknown / Undeclared / Loss (n)
	Educational level	Exposed/Case group	Control/Comparison group	Unadjusted Risk Measure (RR, OR)		Adjusted Risk Measure (RR, OR)		Statistics used (chi2)			Adjusted Risk Measure (RR, OR)
	Total (n)			Description		Description		Description			Description
	None / Illiterate (n)			Valor		Valor		Statistical value			Valor
	Less than high school (n)			Confidence Interval % (90%, 95%, 99%)		Confidence Interval % (90%, 95%, 99%)		Degrees of freedom			Confidence Interval % (90%, 95%, 99%)
	High School (n)			CI for Unadjusted Risk Measure (upper limit)		CI for Adjusted Risk Measure (upper limit)		Chi-square test p value			CI for Adjusted Risk Measure (upper limit)
	Complete/incomplete university student (Collegue) (n)			CI for Non-adjusted risk measure (lower limit)		CI for Adjusted Risk Measure (lower limit)					CI for Adjusted Risk Measure (lower limit)
	Postgraduate (n)			Unadjusted risk measurement p value		Adjusted risk measure p value					Adjusted risk measure p value
	Unknown / Undeclared / Loss (n)
	Employment	Exposed/Case group	Control/Comparison group	Unadjusted Risk Measure (RR, OR)		Adjusted Risk Measure (RR, OR)		Statistics used (chi2)			Adjusted Risk Measure (RR, OR)
	Total (n)			Description		Description		Description			Description
	Employee (n)			Valor		Valor		Degrees of freedom			Valor
	Unemployed (n)			Confidence Interval % (90%, 95%, 99%)		Confidence Interval % (90%, 95%, 99%)		Chi-square test p value			Confidence Interval % (90%, 95%, 99%)
	Retired (n)			CI for Unadjusted Risk Measure (upper limit)		CI for Adjusted Risk Measure (upper limit)		Chi-square test p value			CI for Adjusted Risk Measure (upper limit)
	Unknown / Undeclared / Loss (n)			CI for Non-adjusted risk measure (lower limit)		CI for Adjusted Risk Measure (lower limit)					CI for Adjusted Risk Measure (lower limit)
				Unadjusted risk measurement p value		Adjusted risk measure p value					Adjusted risk measure p value
	Socioeconomic status	Exposed/Case group	Control/Comparison group	Unadjusted Risk Measure (RR, OR)		Adjusted Risk Measure (RR, OR)		Statistics used (chi2)			Adjusted Risk Measure (RR, OR)
	Total (n)			Description		Description		Description			Description
	Low (n)			Valor		Valor		Statistical value			Valor
	Middle (n)			Confidence Interval % (90%, 95%, 99%)		Confidence Interval % (90%, 95%, 99%)		Degrees of freedom			Confidence Interval % (90%, 95%, 99%)
	High (n)			CI for Unadjusted Risk Measure (upper limit)		CI for Adjusted Risk Measure (upper limit)		Chi-square test p value			CI for Adjusted Risk Measure (upper limit)
	Unknown / Undeclared / Loss (n)			CI for Non-adjusted risk measure (lower limit)		CI for Adjusted Risk Measure (lower limit)					CI for Adjusted Risk Measure (lower limit)
	Criterion Used (n)			Unadjusted risk measurement p value		Adjusted risk measure p value					Adjusted risk measure p value
	Access to a firearm	Exposed/Case group	Control/Comparison group	Unadjusted Risk Measure (RR, OR)		Adjusted Risk Measure (RR, OR)		Statistics used (chi2)			Adjusted Risk Measure (RR, OR)
	Total (n)			Description		Description		Description			Description
	Yes (n)			Valor		Valor		Statistical value			Valor
	No (n)			Confidence Interval % (90%, 95%, 99%)		Confidence Interval % (90%, 95%, 99%)		Degrees of freedom			Confidence Interval % (90%, 95%, 99%)
	Unknown / Undeclared / Loss (n)			CI for Unadjusted Risk Measure (upper limit)		CI for Adjusted Risk Measure (upper limit)		Chi-square test p value			CI for Adjusted Risk Measure (upper limit)
				CI for Non-adjusted risk measure (lower limit)		CI for Adjusted Risk Measure (lower limit)					CI for Adjusted Risk Measure (lower limit)
				Unadjusted risk measurement p value		Adjusted risk measure p value					Adjusted risk measure p value
	Violent behavior against people without inbreeding specification	Exposed/Case group	Control/Comparison group	Unadjusted Risk Measure (RR, OR)		Adjusted Risk Measure (RR, OR)		Statistics used (chi2)			Adjusted Risk Measure (RR, OR)
	Total (n)			Description		Description		Description			Description
	Yes (n)			Valor		Valor		Statistical value			Valor
	No (n)			Confidence Interval % (90%, 95%, 99%)		Confidence Interval % (90%, 95%, 99%)		Degrees of freedom			Confidence Interval % (90%, 95%, 99%)
	Unknown / Undeclared / Loss (n)			CI for Unadjusted Risk Measure (upper limit)		CI for Adjusted Risk Measure (upper limit)		Chi-square test p value			CI for Adjusted Risk Measure (upper limit)
				CI for Non-adjusted risk measure (lower limit)		CI for Adjusted Risk Measure (lower limit)					CI for Adjusted Risk Measure (lower limit)
				Unadjusted risk measurement p value		Adjusted risk measure p value					Adjusted risk measure p value
	Violent behavior against people with inbreeding	Exposed/Case group	Control/Comparison group	Unadjusted Risk Measure (RR, OR)		Adjusted Risk Measure (RR, OR)		Statistics used (chi2)			Adjusted Risk Measure (RR, OR)
	Total (n)			Description		Description		Description			Description
	Yes (n)			Valor		Valor		Statistical value			Valor
	No (n)			Confidence Interval % (90%, 95%, 99%)		Confidence Interval % (90%, 95%, 99%)		Degrees of freedom			Confidence Interval % (90%, 95%, 99%)
	Unknown / Undeclared / Loss (n)			CI for Unadjusted Risk Measure (upper limit)		CI for Adjusted Risk Measure (upper limit)		Chi-square test p value			CI for Adjusted Risk Measure (upper limit)
				CI for Non-adjusted risk measure (lower limit)		CI for Adjusted Risk Measure (lower limit)					CI for Adjusted Risk Measure (lower limit)
				Unadjusted risk measurement p value		Adjusted risk measure p value					Adjusted risk measure p value
	Violent behavior against people with no inbreeding / unknown ties	Exposed/Case group	Control/Comparison group	Unadjusted Risk Measure (RR, OR)		Adjusted Risk Measure (RR, OR)		Statistics used (chi2)			Adjusted Risk Measure (RR, OR)
	Total (n)			Description		Description		Description			Description
	Yes (n)			Valor		Valor		Statistical value			Valor
	No (n)			Confidence Interval % (90%, 95%, 99%)		Confidence Interval % (90%, 95%, 99%)		Degrees of freedom			Confidence Interval % (90%, 95%, 99%)
	Unknown / Undeclared / Loss (n)			CI for Unadjusted Risk Measure (upper limit)		CI for Adjusted Risk Measure (upper limit)		Chi-square test p value			CI for Adjusted Risk Measure (upper limit)
				CI for Non-adjusted risk measure (lower limit)		CI for Adjusted Risk Measure (lower limit)					CI for Adjusted Risk Measure (lower limit)
				Unadjusted risk measurement p value		Adjusted risk measure p value					Adjusted risk measure p value
	Commit previous crimes	Exposed/Case group	Control/Comparison group	Unadjusted Risk Measure (RR, OR)		Adjusted Risk Measure (RR, OR)		Statistics used (chi2)			Adjusted Risk Measure (RR, OR)
	Total (n)			Description		Description		Description			Description
	Yes (n)			Valor		Valor		Statistical value			Valor
	No (n)			Confidence Interval % (90%, 95%, 99%)		Confidence Interval % (90%, 95%, 99%)		Degrees of freedom			Confidence Interval % (90%, 95%, 99%)
	Unknown / Undeclared / Loss (n)			CI for Unadjusted Risk Measure (upper limit)		CI for Adjusted Risk Measure (upper limit)		Chi-square test p value			CI for Adjusted Risk Measure (upper limit)
				CI for Non-adjusted risk measure (lower limit)		CI for Adjusted Risk Measure (lower limit)					CI for Adjusted Risk Measure (lower limit)
				Unadjusted risk measurement p value		Adjusted risk measure p value					Adjusted risk measure p value
	Arrest history	Exposed/Case group	Control/Comparison group	Unadjusted Risk Measure (RR, OR)		Adjusted Risk Measure (RR, OR)		Statistics used (chi2)			Adjusted Risk Measure (RR, OR)
	Total (n)			Description		Description		Description			Description
	Yes (n)			Valor		Valor		Statistical value			Valor
	No (n)			Confidence Interval % (90%, 95%, 99%)		Confidence Interval % (90%, 95%, 99%)		Degrees of freedom			Confidence Interval % (90%, 95%, 99%)
	Unknown / Undeclared / Loss (n)			CI for Unadjusted Risk Measure (upper limit)		CI for Adjusted Risk Measure (upper limit)		Chi-square test p value			CI for Adjusted Risk Measure (upper limit)
				CI for Non-adjusted risk measure (lower limit)		CI for Adjusted Risk Measure (lower limit)					CI for Adjusted Risk Measure (lower limit)
				Unadjusted risk measurement p value		Adjusted risk measure p value					Adjusted risk measure p value
	History of violent behaviors with previous partner	Exposed/Case group	Control/Comparison group	Unadjusted Risk Measure (RR, OR)		Adjusted Risk Measure (RR, OR)		Statistics used (chi2)			Adjusted Risk Measure (RR, OR)
	Total (n)			Description		Description		Description			Description
	Yes (n)			Valor		Valor		Statistical value			Valor
	No (n)			Confidence Interval % (90%, 95%, 99%)		Confidence Interval % (90%, 95%, 99%)		Degrees of freedom			Confidence Interval % (90%, 95%, 99%)
	Unknown / Undeclared / Loss (n)			CI for Unadjusted Risk Measure (upper limit)		CI for Adjusted Risk Measure (upper limit)		Chi-square test p value			CI for Adjusted Risk Measure (upper limit)
				CI for Non-adjusted risk measure (lower limit)		CI for Adjusted Risk Measure (lower limit)					CI for Adjusted Risk Measure (lower limit)
				Unadjusted risk measurement p value		Adjusted risk measure p value					Adjusted risk measure p value
	Previous detention or history for domestic violence	Exposed/Case group	Control/Comparison group	Unadjusted Risk Measure (RR, OR)		Adjusted Risk Measure (RR, OR)		Statistics used (chi2)			Adjusted Risk Measure (RR, OR)
	Total (n)			Description		Description		Description			Description
	Yes (n)			Valor		Valor		Statistical value			Valor
	No (n)			Confidence Interval % (90%, 95%, 99%)		Confidence Interval % (90%, 95%, 99%)		Degrees of freedom			Confidence Interval % (90%, 95%, 99%)
	Unknown / Undeclared / Loss (n)			CI for Unadjusted Risk Measure (upper limit)		CI for Adjusted Risk Measure (upper limit)		Chi-square test p value			CI for Adjusted Risk Measure (upper limit)
				CI for Non-adjusted risk measure (lower limit)		CI for Adjusted Risk Measure (lower limit)					CI for Adjusted Risk Measure (lower limit)
				Unadjusted risk measurement p value		Adjusted risk measure p value					Adjusted risk measure p value
	Jealous or controller behavior	Exposed/Case group	Control/Comparison group	Unadjusted Risk Measure (RR, OR)		Adjusted Risk Measure (RR, OR)		Statistics used (chi2)			Adjusted Risk Measure (RR, OR)
	Total (n)			Description		Description		Description			Description
	Yes (n)			Valor		Valor		Statistical value			Valor
	No (n)			Confidence Interval % (90%, 95%, 99%)		Confidence Interval % (90%, 95%, 99%)		Degrees of freedom			Confidence Interval % (90%, 95%, 99%)
	Unknown / Undeclared / Loss (n)			CI for Unadjusted Risk Measure (upper limit)		CI for Adjusted Risk Measure (upper limit)		Chi-square test p value			CI for Adjusted Risk Measure (upper limit)
	Criterion Used			CI for Non-adjusted risk measure (lower limit)		CI for Adjusted Risk Measure (lower limit)					CI for Adjusted Risk Measure (lower limit)
				Unadjusted risk measurement p value		Adjusted risk measure p value					Adjusted risk measure p value
	Cruel behaviors directed at the victim and lack of remorse	Exposed/Case group	Control/Comparison group	Unadjusted Risk Measure (RR, OR)		Adjusted Risk Measure (RR, OR)		Statistics used (chi2)			Adjusted Risk Measure (RR, OR)
	Total (n)			Description		Description		Description			Description
	Yes (n)			Valor		Valor		Statistical value			Valor
	No (n)			Confidence Interval % (90%, 95%, 99%)		Confidence Interval % (90%, 95%, 99%)		Degrees of freedom			Confidence Interval % (90%, 95%, 99%)
	Unknown / Undeclared / Loss (n)			CI for Unadjusted Risk Measure (upper limit)		CI for Adjusted Risk Measure (upper limit)		Chi-square test p value			CI for Adjusted Risk Measure (upper limit)
				CI for Non-adjusted risk measure (lower limit)		CI for Adjusted Risk Measure (lower limit)					CI for Adjusted Risk Measure (lower limit)
				Unadjusted risk measurement p value		Adjusted risk measure p value					Adjusted risk measure p value
	Justification of violent behavior due to aggressor’s own state (alcohol, drugs, stress) or victim’s provocation	Exposed/Case group	Control/Comparison group	Unadjusted Risk Measure (RR, OR)		Adjusted Risk Measure (RR, OR)		Statistics used (chi2)			Adjusted Risk Measure (RR, OR)
	Total (n)			Description		Description		Description			Description
	Yes (n)			Valor		Valor		Statistical value			Valor
	No (n)			Confidence Interval % (90%, 95%, 99%)		Confidence Interval % (90%, 95%, 99%)		Degrees of freedom			Confidence Interval % (90%, 95%, 99%)
	Unknown / Undeclared / Loss (n)			CI for Unadjusted Risk Measure (upper limit)		CI for Adjusted Risk Measure (upper limit)		Chi-square test p value			CI for Adjusted Risk Measure (upper limit)
				CI for Non-adjusted risk measure (lower limit)		CI for Adjusted Risk Measure (lower limit)					CI for Adjusted Risk Measure (lower limit)
				Unadjusted risk measurement p value		Adjusted risk measure p value					Adjusted risk measure p value
	Victim or witness of domestic violence (<14 years)	Exposed/Case group	Control/Comparison group	Unadjusted Risk Measure (RR, OR)		Adjusted Risk Measure (RR, OR)		Statistics used (chi2)			Adjusted Risk Measure (RR, OR)
	Total (n)			Description		Description		Description			Description
	Yes (n)			Valor		Valor		Statistical value			Valor
	No (n)			Confidence Interval % (90%, 95%, 99%)		Confidence Interval % (90%, 95%, 99%)		Degrees of freedom			Confidence Interval % (90%, 95%, 99%)
	Unknown / Undeclared / Loss (n)			CI for Unadjusted Risk Measure (upper limit)		CI for Adjusted Risk Measure (upper limit)		Chi-square test p value			CI for Adjusted Risk Measure (upper limit)
				CI for Non-adjusted risk measure (lower limit)		CI for Adjusted Risk Measure (lower limit)					CI for Adjusted Risk Measure (lower limit)
				Unadjusted risk measurement p value		Adjusted risk measure p value					Adjusted risk measure p value
	Victim of rape or sexual violence in childhood (<14 years)	Exposed/Case group	Control/Comparison group	Unadjusted Risk Measure (RR, OR)		Adjusted Risk Measure (RR, OR)		Statistics used (chi2)			Adjusted Risk Measure (RR, OR)
	Total (n)			Description		Description		Description			Description
	Yes (n)			Valor		Valor		Statistical value			Valor
	No (n)			Confidence Interval % (90%, 95%, 99%)		Confidence Interval % (90%, 95%, 99%)		Degrees of freedom			Confidence Interval % (90%, 95%, 99%)
	Unknown / Undeclared / Loss (n)			CI for Unadjusted Risk Measure (upper limit)		CI for Adjusted Risk Measure (upper limit)		Chi-square test p value			CI for Adjusted Risk Measure (upper limit)
				CI for Non-adjusted risk measure (lower limit)		CI for Adjusted Risk Measure (lower limit)					CI for Adjusted Risk Measure (lower limit)
				Unadjusted risk measurement p value		Adjusted risk measure p value					Adjusted risk measure p value
	Son of a mother raped by her partner	Exposed/Case group	Control/Comparison group	Unadjusted Risk Measure (RR, OR)		Adjusted Risk Measure (RR, OR)		Statistics used (chi2)			Adjusted Risk Measure (RR, OR)
	Total (n)			Description		Description		Description			Description
	Yes (n)			Valor		Valor		Statistical value			Valor
	No (n)			Confidence Interval % (90%, 95%, 99%)		Confidence Interval % (90%, 95%, 99%)		Degrees of freedom			Confidence Interval % (90%, 95%, 99%)
	Unknown / Undeclared / Loss (n)			CI for Unadjusted Risk Measure (upper limit)		CI for Adjusted Risk Measure (upper limit)		Chi-square test p value			CI for Adjusted Risk Measure (upper limit)
				CI for Non-adjusted risk measure (lower limit)		CI for Adjusted Risk Measure (lower limit)					CI for Adjusted Risk Measure (lower limit)
				Unadjusted risk measurement p value		Adjusted risk measure p value					Adjusted risk measure p value
	History of depression	Exposed/Case group	Control/Comparison group	Unadjusted Risk Measure (RR, OR)		Adjusted Risk Measure (RR, OR)		Statistics used (chi2)			Adjusted Risk Measure (RR, OR)
	Total (n)			Description		Description		Description			Description
	Yes (n)			Valor		Valor		Statistical value			Valor
	No (n)			Confidence Interval % (90%, 95%, 99%)		Confidence Interval % (90%, 95%, 99%)		Degrees of freedom			Confidence Interval % (90%, 95%, 99%)
	Unknown / Undeclared / Loss (n)			CI for Unadjusted Risk Measure (upper limit)		CI for Adjusted Risk Measure (upper limit)		Chi-square test p value			CI for Adjusted Risk Measure (upper limit)
				CI for Non-adjusted risk measure (lower limit)		CI for Adjusted Risk Measure (lower limit)					CI for Adjusted Risk Measure (lower limit)
				Unadjusted risk measurement p value		Adjusted risk measure p value					Adjusted risk measure p value
	History of mental illness	Exposed/Case group	Control/Comparison group	Unadjusted Risk Measure (RR, OR)		Adjusted Risk Measure (RR, OR)		Statistics used (chi2)			Adjusted Risk Measure (RR, OR)
	Total (n)			Description		Description		Description			Description
	Yes (n)			Valor		Valor		Statistical value			Valor
	No (n)			Confidence Interval % (90%, 95%, 99%)		Confidence Interval % (90%, 95%, 99%)		Degrees of freedom			Confidence Interval % (90%, 95%, 99%)
	Unknown / Undeclared / Loss (n)			CI for Unadjusted Risk Measure (upper limit)		CI for Adjusted Risk Measure (upper limit)		Chi-square test p value			CI for Adjusted Risk Measure (upper limit)
				CI for Non-adjusted risk measure (lower limit)		CI for Adjusted Risk Measure (lower limit)					CI for Adjusted Risk Measure (lower limit)
											Adjusted risk measure p value
	Manic or psychotic symptoms	Exposed/Case group	Control/Comparison group	Unadjusted Risk Measure (RR, OR)		Adjusted Risk Measure (RR, OR)		Statistics used (chi2)			Adjusted Risk Measure (RR, OR)
	Total (n)			Description		Description		Description			Description
	Yes (n)			Valor		Valor		Statistical value			Valor
	No (n)			Confidence Interval % (90%, 95%, 99%)		Confidence Interval % (90%, 95%, 99%)		Degrees of freedom			Confidence Interval % (90%, 95%, 99%)
	Unknown / Undeclared / Loss (n)			CI for Unadjusted Risk Measure (upper limit)		CI for Adjusted Risk Measure (upper limit)		Chi-square test p value			CI for Adjusted Risk Measure (upper limit)
				CI for Non-adjusted risk measure (lower limit)		CI for Adjusted Risk Measure (lower limit)					CI for Adjusted Risk Measure (lower limit)
				Unadjusted risk measurement p value		Adjusted risk measure p value					Adjusted risk measure p value
	Personality disorder	Exposed/Case group	Control/Comparison group	Unadjusted Risk Measure (RR, OR)		Adjusted Risk Measure (RR, OR)		Statistics used (chi2)			Adjusted Risk Measure (RR, OR)
	Total (n)			Description		Description		Description			Description
	Yes (n)			Valor		Valor		Statistical value			Valor
	No (n)			Confidence Interval % (90%, 95%, 99%)		Confidence Interval % (90%, 95%, 99%)		Degrees of freedom			Confidence Interval % (90%, 95%, 99%)
	Unknown / Undeclared / Loss (n)			CI for Unadjusted Risk Measure (upper limit)		CI for Adjusted Risk Measure (upper limit)		Chi-square test p value			CI for Adjusted Risk Measure (upper limit)
				CI for Non-adjusted risk measure (lower limit)		CI for Adjusted Risk Measure (lower limit)					CI for Adjusted Risk Measure (lower limit)
				Unadjusted risk measurement p value		Adjusted risk measure p value					Adjusted risk measure p value
	Suicide attempt	Exposed/Case group	Control/Comparison group	Unadjusted Risk Measure (RR, OR)		Adjusted Risk Measure (RR, OR)		Statistics used (chi2)			Adjusted Risk Measure (RR, OR)
	Total (n)			Description		Description		Description			Description
	Yes			Valor		Valor		Statistical value			Valor
	No			Confidence Interval % (90%, 95%, 99%)		Confidence Interval % (90%, 95%, 99%)		Degrees of freedom			Confidence Interval % (90%, 95%, 99%)
	Unknown / Undeclared / Loss (n)			CI for Unadjusted Risk Measure (upper limit)		CI for Adjusted Risk Measure (upper limit)		Chi-square test p value			CI for Adjusted Risk Measure (upper limit)
				CI for Non-adjusted risk measure (lower limit)		CI for Adjusted Risk Measure (lower limit)					CI for Adjusted Risk Measure (lower limit)
				Unadjusted risk measurement p value		Adjusted risk measure p value					Adjusted risk measure p value
	Alcohol / drug use	Exposed/Case group	Control/Comparison group	Unadjusted Risk Measure (RR, OR)		Adjusted Risk Measure (RR, OR)		Statistics used (chi2)			Adjusted Risk Measure (RR, OR)
	Total (n)			Description		Description		Description			Description
	Yes (n)			Valor		Valor		Statistical value			Valor
	No (n)			Confidence Interval % (90%, 95%, 99%)		Confidence Interval % (90%, 95%, 99%)		Degrees of freedom			Confidence Interval % (90%, 95%, 99%)
	Unknown / Undeclared / Loss (n)			CI for Unadjusted Risk Measure (upper limit)		CI for Adjusted Risk Measure (upper limit)		Chi-square test p value			CI for Adjusted Risk Measure (upper limit)
				CI for Non-adjusted risk measure (lower limit)		CI for Adjusted Risk Measure (lower limit)					CI for Adjusted Risk Measure (lower limit)
				Unadjusted risk measurement p value		Adjusted risk measure p value					Adjusted risk measure p value
	Alcohol use	Exposed/Case group	Control/Comparison group	Unadjusted Risk Measure (RR, OR)		Adjusted Risk Measure (RR, OR)		Statistics used (chi2)			Adjusted Risk Measure (RR, OR)
	Total (n)			Description		Description		Description			Description
	Yes (n)			Valor		Valor		Statistical value			Valor
	No (n)			Confidence Interval % (90%, 95%, 99%)		Confidence Interval % (90%, 95%, 99%)		Degrees of freedom			Confidence Interval % (90%, 95%, 99%)
	Unknown / Undeclared / Loss (n)			CI for Unadjusted Risk Measure (upper limit)		CI for Adjusted Risk Measure (upper limit)		Chi-square test p value			CI for Adjusted Risk Measure (upper limit)
				CI for Non-adjusted risk measure (lower limit)		CI for Adjusted Risk Measure (lower limit)					CI for Adjusted Risk Measure (lower limit)
				Unadjusted risk measurement p value		Adjusted risk measure p value					Adjusted risk measure p value
	Drugs use	Exposed/Case group	Control/Comparison group	Unadjusted Risk Measure (RR, OR)		Adjusted Risk Measure (RR, OR)		Statistics used (chi2)			Adjusted Risk Measure (RR, OR)
	Total (n)			Description		Description		Description			Description
	Yes (n)			Valor		Valor		Statistical value			Valor
	No (n)			Confidence Interval % (90%, 95%, 99%)		Confidence Interval % (90%, 95%, 99%)		Degrees of freedom			Confidence Interval % (90%, 95%, 99%)
	Unknown / Undeclared / Loss (n)			CI for Unadjusted Risk Measure (upper limit)		CI for Adjusted Risk Measure (upper limit)		Chi-square test p value			CI for Adjusted Risk Measure (upper limit)
				CI for Non-adjusted risk measure (lower limit)		CI for Adjusted Risk Measure (lower limit)					CI for Adjusted Risk Measure (lower limit)
				Unadjusted risk measurement p value		Adjusted risk measure p value					Adjusted risk measure p value
	Relationship Dynamics
	Age difference of woman and partner	Exposed/Case group	Control/Comparison group
	Total (n)
	Average
	SD
	Relationship between woman and partner	Exposed/Case group	Control/Comparison group	Unadjusted Risk Measure (RR, OR)		Adjusted Risk Measure (RR, OR)		Statistics used (chi2)			Adjusted Risk Measure (RR, OR)
	Total (n)			Description		Description		Description			Description
	Spouse / Stable Union (n)			Valor		Valor		Statistical value			Valor
	Boyfriend / not living (n)			Confidence Interval % (90%, 95%, 99%)		Confidence Interval % (90%, 95%, 99%)		Degrees of freedom			Confidence Interval % (90%, 95%, 99%)
	Ex-boyfriend / non-cohabitant (n)			CI for Unadjusted Risk Measure (upper limit)		CI for Adjusted Risk Measure (upper limit)		Chi-square test p value			CI for Adjusted Risk Measure (upper limit)
	Neighbor / Coworker / Acquaintance (n)			CI for Non-adjusted risk measure (lower limit)		CI for Adjusted Risk Measure (lower limit)					CI for Adjusted Risk Measure (lower limit)
	Relative (father, brother, cousin, uncle, etc.) (n)			Unadjusted risk measurement p value		Adjusted risk measure p value					Adjusted risk measure p value
	Unknown / Undeclared / Loss (n)
	Relationship time (categorical)	Exposed/Case group	Control/Comparison group	Unadjusted Risk Measure (RR, OR)		Adjusted Risk Measure (RR, OR)		Statistics used (chi2)			Adjusted Risk Measure (RR, OR)
	Total (n)			Description		Description		Description			Description
	<1 year (n)			Valor		Valor		Statistical value			Valor
	1 or more years (n)			Confidence Interval % (90%, 95%, 99%)		Confidence Interval % (90%, 95%, 99%)		Degrees of freedom			Confidence Interval % (90%, 95%, 99%)
	Unknown / Undeclared / Loss (n)			CI for Unadjusted Risk Measure (upper limit)		CI for Adjusted Risk Measure (upper limit)		Chi-square test p value			CI for Adjusted Risk Measure (upper limit)
				CI for Non-adjusted risk measure (lower limit)		CI for Adjusted Risk Measure (lower limit)					CI for Adjusted Risk Measure (lower limit)
				Unadjusted risk measurement p value		Adjusted risk measure p value					Adjusted risk measure p value
	Relationship Duration (Years)	Exposed/Case group	Control/Comparison group	Unadjusted Risk Measure (RR, OR)		Adjusted Risk Measure (RR, OR)		Statistics used (chi2)			Adjusted Risk Measure (RR, OR)
	Total (n)			Description		Description		Description			Description
	Average			Valor		Valor		Statistical value			Valor
	SD			Confidence Interval % (90%, 95%, 99%)		Confidence Interval % (90%, 95%, 99%)		Degrees of freedom			Confidence Interval % (90%, 95%, 99%)
				CI for Unadjusted Risk Measure (upper limit)		CI for Adjusted Risk Measure (upper limit)		Chi-square test p value			CI for Adjusted Risk Measure (upper limit)
				CI for Non-adjusted risk measure (lower limit)		CI for Adjusted Risk Measure (lower limit)					CI for Adjusted Risk Measure (lower limit)
				Unadjusted risk measurement p value		Adjusted risk measure p value					Adjusted risk measure p value
	Cohabitation	Exposed/Case group	Control/Comparison group	Unadjusted Risk Measure (RR, OR)		Adjusted Risk Measure (RR, OR)		Statistics used (chi2)			Adjusted Risk Measure (RR, OR)
	Total (n)			Description		Description		Description			Description
	Never lived with mate (n)			Valor		Valor		Statistical value			Valor
	They lived with their mate (n)			Confidence Interval % (90%, 95%, 99%)		Confidence Interval % (90%, 95%, 99%)		Degrees of freedom			Confidence Interval % (90%, 95%, 99%)
	Separation after living with partner (n)			CI for Unadjusted Risk Measure (upper limit)		CI for Adjusted Risk Measure (upper limit)		Chi-square test p value			CI for Adjusted Risk Measure (upper limit)
	Unknown / Undeclared / Loss (n)			CI for Non-adjusted risk measure (lower limit)		CI for Adjusted Risk Measure (lower limit)					CI for Adjusted Risk Measure (lower limit)
				Unadjusted risk measurement p value		Adjusted risk measure p value					Adjusted risk measure p value
	Type of violence perpetrated by partner	Exposed/Case group	Control/Comparison group	Unadjusted Risk Measure (RR, OR)		Adjusted Risk Measure (RR, OR)		Statistics used (chi2)			Adjusted Risk Measure (RR, OR)
	Total (n)			Description		Description		Description			Description
	Physics (n)			Valor		Valor		Statistical value			Valor
	Psychological / verbal / harassment (n)			Confidence Interval % (90%, 95%, 99%)		Confidence Interval % (90%, 95%, 99%)		Degrees of freedom			Confidence Interval % (90%, 95%, 99%)
	Moral (n)			CI for Unadjusted Risk Measure (upper limit)		CI for Adjusted Risk Measure (upper limit)		Chi-square test p value			CI for Adjusted Risk Measure (upper limit)
	Property (n)			CI for Non-adjusted risk measure (lower limit)		CI for Adjusted Risk Measure (lower limit)					CI for Adjusted Risk Measure (lower limit)
	Sexual (n)			Unadjusted risk measurement p value		Adjusted risk measure p value					Adjusted risk measure p value
	Unknown / Undeclared / Loss (n)
	Type of violence perpetrated by women	Exposed/Case group	Control/Comparison group	Unadjusted Risk Measure (RR, OR)		Adjusted Risk Measure (RR, OR)		Statistics used (chi2)			Adjusted Risk Measure (RR, OR)
	Total (n)			Description		Description		Description			Description
	Physics (n)			Valor		Valor		Statistical value			Valor
	Psychological / verbal / harassment (n)			Confidence Interval % (90%, 95%, 99%)		Confidence Interval % (90%, 95%, 99%)		Degrees of freedom			Confidence Interval % (90%, 95%, 99%)
	Moral (n)			CI for Unadjusted Risk Measure (upper limit)		CI for Adjusted Risk Measure (upper limit)		Chi-square test p value			CI for Adjusted Risk Measure (upper limit)
	Property (n)			CI for Non-adjusted risk measure (lower limit)		CI for Adjusted Risk Measure (lower limit)					CI for Adjusted Risk Measure (lower limit)
	Sexual (n)			Unadjusted risk measurement p value		Adjusted risk measure p value					Adjusted risk measure p value
	Unknown / Undeclared / Loss (n)
	Increased frequency of physical violence over the past year	Exposed/Case group	Control/Comparison group	Unadjusted Risk Measure (RR, OR)		Adjusted Risk Measure (RR, OR)		Statistics used (chi2)			Adjusted Risk Measure (RR, OR)
	Total (n)			Description		Description		Description			Description
	Yes (n)			Valor		Valor		Statistical value			Valor
	No (n)			Confidence Interval % (90%, 95%, 99%)		Confidence Interval % (90%, 95%, 99%)		Degrees of freedom			Confidence Interval % (90%, 95%, 99%)
	Unknown / Undeclared / Loss (n)			CI for Unadjusted Risk Measure (upper limit)		CI for Adjusted Risk Measure (upper limit)		Chi-square test p value			CI for Adjusted Risk Measure (upper limit)
				CI for Non-adjusted risk measure (lower limit)		CI for Adjusted Risk Measure (lower limit)					CI for Adjusted Risk Measure (lower limit)
				Unadjusted risk measurement p value		Adjusted risk measure p value					Adjusted risk measure p value
	Increased severity of physical violence over the past year	Exposed/Case group	Control/Comparison group	Unadjusted Risk Measure (RR, OR)		Adjusted Risk Measure (RR, OR)		Statistics used (chi2)			Adjusted Risk Measure (RR, OR)
	Total (n)			Description		Description		Description			Description
	Yes (n)			Valor		Valor		Statistical value			Valor
	No (n)			Confidence Interval % (90%, 95%, 99%)		Confidence Interval % (90%, 95%, 99%)		Degrees of freedom			Confidence Interval % (90%, 95%, 99%)
	Unknown / Undeclared / Loss (n)			CI for Unadjusted Risk Measure (upper limit)		CI for Adjusted Risk Measure (upper limit)		Chi-square test p value			CI for Adjusted Risk Measure (upper limit)
				CI for Non-adjusted risk measure (lower limit)		CI for Adjusted Risk Measure (lower limit)					CI for Adjusted Risk Measure (lower limit)
				Unadjusted risk measurement p value		Adjusted risk measure p value					Adjusted risk measure p value
	Attempted Femicide	Exposed/Case group	Control/Comparison group	Unadjusted Risk Measure (RR, OR)		Adjusted Risk Measure (RR, OR)		Statistics used (chi2)			Adjusted Risk Measure (RR, OR)
	Total (n)			Description		Description		Description			Description
	Yes (n)			Valor		Valor		Statistical value			Valor
	No (n)			Confidence Interval % (90%, 95%, 99%)		Confidence Interval % (90%, 95%, 99%)		Degrees of freedom			Confidence Interval % (90%, 95%, 99%)
	Unknown / Undeclared / Loss (n)			CI for Unadjusted Risk Measure (upper limit)		CI for Adjusted Risk Measure (upper limit)		Chi-square test p value			CI for Adjusted Risk Measure (upper limit)
				CI for Non-adjusted risk measure (lower limit)		CI for Adjusted Risk Measure (lower limit)					CI for Adjusted Risk Measure (lower limit)
				Unadjusted risk measurement p value		Adjusted risk measure p value					Adjusted risk measure p value
	Previous aggression of woman with a firearm or white arm	Exposed/Case group	Control/Comparison group	Unadjusted Risk Measure (RR, OR)		Adjusted Risk Measure (RR, OR)		Statistics used (chi2)			Adjusted Risk Measure (RR, OR)
	Total (n)			Description		Description		Description			Description
	Yes (n)			Valor		Valor		Statistical value			Valor
	No (n)			Confidence Interval % (90%, 95%, 99%)		Confidence Interval % (90%, 95%, 99%)		Degrees of freedom			Confidence Interval % (90%, 95%, 99%)
	Unknown / Undeclared / Loss (n)			CI for Unadjusted Risk Measure (upper limit)		CI for Adjusted Risk Measure (upper limit)		Chi-square test p value			CI for Adjusted Risk Measure (upper limit)
				CI for Non-adjusted risk measure (lower limit)		CI for Adjusted Risk Measure (lower limit)					CI for Adjusted Risk Measure (lower limit)
				Unadjusted risk measurement p value		Adjusted risk measure p value					Adjusted risk measure p value
	Nonfatal attempt to strangle / hang woman by partner	Exposed/Case group	Control/Comparison group	Unadjusted Risk Measure (RR, OR)		Adjusted Risk Measure (RR, OR)		Statistics used (chi2)			Adjusted Risk Measure (RR, OR)
	Total (n)			Description		Description		Description			Description
	Yes (n)			Valor		Valor		Statistical value			Valor
	No (n)			Confidence Interval % (90%, 95%, 99%)		Confidence Interval % (90%, 95%, 99%)		Degrees of freedom			Confidence Interval % (90%, 95%, 99%)
	Unknown / Undeclared / Loss (n)			CI for Unadjusted Risk Measure (upper limit)		CI for Adjusted Risk Measure (upper limit)		Chi-square test p value			CI for Adjusted Risk Measure (upper limit)
				CI for Non-adjusted risk measure (lower limit)		CI for Adjusted Risk Measure (lower limit)					CI for Adjusted Risk Measure (lower limit)
				Unadjusted risk measurement p value		Adjusted risk measure p value					Adjusted risk measure p value
	Rape or forced sex by partner	Exposed/Case group	Control/Comparison group	Unadjusted Risk Measure (RR, OR)		Adjusted Risk Measure (RR, OR)		Statistics used (chi2)			Adjusted Risk Measure (RR, OR)
	Total (n)			Description		Description		Description			Description
	Yes (n)			Valor		Valor		Statistical value			Valor
	No (n)			Confidence Interval % (90%, 95%, 99%)		Confidence Interval % (90%, 95%, 99%)		Degrees of freedom			Confidence Interval % (90%, 95%, 99%)
	Unknown / Undeclared / Loss (n)			CI for Unadjusted Risk Measure (upper limit)		CI for Adjusted Risk Measure (upper limit)		Chi-square test p value			CI for Adjusted Risk Measure (upper limit)
				CI for Non-adjusted risk measure (lower limit)		CI for Adjusted Risk Measure (lower limit)					CI for Adjusted Risk Measure (lower limit)
				Unadjusted risk measurement p value		Adjusted risk measure p value					Adjusted risk measure p value
	History of murder of a relative	Exposed/Case group	Control/Comparison group	Unadjusted Risk Measure (RR, OR)		Adjusted Risk Measure (RR, OR)		Statistics used (chi2)			Adjusted Risk Measure (RR, OR)
	Total (n)			Description		Description		Description			Description
	Yes (n)			Valor		Valor		Statistical value			Valor
	No (n)			Confidence Interval % (90%, 95%, 99%)		Confidence Interval % (90%, 95%, 99%)		Degrees of freedom			Confidence Interval % (90%, 95%, 99%)
	Unknown / Undeclared / Loss (n)			CI for Unadjusted Risk Measure (upper limit)		CI for Adjusted Risk Measure (upper limit)		Chi-square test p value			CI for Adjusted Risk Measure (upper limit)
				CI for Non-adjusted risk measure (lower limit)		CI for Adjusted Risk Measure (lower limit)					CI for Adjusted Risk Measure (lower limit)
				Unadjusted risk measurement p value		Adjusted risk measure p value					Adjusted risk measure p value
	Desire / Attempt or Separation by Woman	Exposed/Case group	Control/Comparison group	Unadjusted Risk Measure (RR, OR)		Adjusted Risk Measure (RR, OR)		Statistics used (chi2)			Adjusted Risk Measure (RR, OR)
	Total (n)			Description		Description		Description			Description
	Yes (n)			Valor		Valor		Statistical value			Valor
	No (n)			Confidence Interval % (90%, 95%, 99%)		Confidence Interval % (90%, 95%, 99%)		Degrees of freedom			Confidence Interval % (90%, 95%, 99%)
	Unknown / Undeclared / Loss (n)			CI for Unadjusted Risk Measure (upper limit)		CI for Adjusted Risk Measure (upper limit)		Chi-square test p value			CI for Adjusted Risk Measure (upper limit)
				CI for Non-adjusted risk measure (lower limit)		CI for Adjusted Risk Measure (lower limit)					CI for Adjusted Risk Measure (lower limit)
				Unadjusted risk measurement p value		Adjusted risk measure p value					Adjusted risk measure p value
	The woman had a new relationship	Exposed/Case group	Control/Comparison group	Unadjusted Risk Measure (RR, OR)		Adjusted Risk Measure (RR, OR)		Statistics used (chi2)			Adjusted Risk Measure (RR, OR)
	Total (n)			Description		Description		Description			Description
	Yes (n)			Valor		Valor		Statistical value			Valor
	No (n)			Confidence Interval % (90%, 95%, 99%)		Confidence Interval % (90%, 95%, 99%)		Degrees of freedom			Confidence Interval % (90%, 95%, 99%)
	Unknown / Undeclared / Loss (n)			CI for Unadjusted Risk Measure (upper limit)		CI for Adjusted Risk Measure (upper limit)		Chi-square test p value			CI for Adjusted Risk Measure (upper limit)
				CI for Non-adjusted risk measure (lower limit)		CI for Adjusted Risk Measure (lower limit)					CI for Adjusted Risk Measure (lower limit)
				Unadjusted risk measurement p value		Adjusted risk measure p value					Adjusted risk measure p value
	Woman denounced violence to authorities	Exposed/Case group	Control/Comparison group	Unadjusted Risk Measure (RR, OR)		Adjusted Risk Measure (RR, OR)		Statistics used (chi2)			Adjusted Risk Measure (RR, OR)
	Total (n)			Description		Description		Description			Description
	Yes (n)			Valor		Valor		Statistical value			Valor
	No (n)			Confidence Interval % (90%, 95%, 99%)		Confidence Interval % (90%, 95%, 99%)		Degrees of freedom			Confidence Interval % (90%, 95%, 99%)
	Unknown / Undeclared / Loss (n)			CI for Unadjusted Risk Measure (upper limit)		CI for Adjusted Risk Measure (upper limit)		Chi-square test p value			CI for Adjusted Risk Measure (upper limit)
				CI for Non-adjusted risk measure (lower limit)		CI for Adjusted Risk Measure (lower limit)					CI for Adjusted Risk Measure (lower limit)
				Unadjusted risk measurement p value		Adjusted risk measure p value					Adjusted risk measure p value
	Attempts to drop charges or going back on the decision to leave or report the aggressor to the police	Exposed/Case group	Control/Comparison group	Unadjusted Risk Measure (RR, OR)		Adjusted Risk Measure (RR, OR)		Statistics used (chi2)			Adjusted Risk Measure (RR, OR)
	Total (n)			Description		Description		Description			Description
	Yes (n)			Valor		Valor		Statistical value			Valor
	No (n)			Confidence Interval % (90%, 95%, 99%)		Confidence Interval % (90%, 95%, 99%)		Degrees of freedom			Confidence Interval % (90%, 95%, 99%)
	Unknown / Undeclared / Loss (n)			CI for Unadjusted Risk Measure (upper limit)		CI for Adjusted Risk Measure (upper limit)		Chi-square test p value			CI for Adjusted Risk Measure (upper limit)
				CI for Non-adjusted risk measure (lower limit)		CI for Adjusted Risk Measure (lower limit)					CI for Adjusted Risk Measure (lower limit)
				Unadjusted risk measurement p value		Adjusted risk measure p value					Adjusted risk measure p value
	Woman with protective measure	Exposed/Case group	Control/Comparison group	Unadjusted Risk Measure (RR, OR)		Adjusted Risk Measure (RR, OR)		Statistics used (chi2)			Adjusted Risk Measure (RR, OR)
	Total (n)			Description		Description		Description			Description
	Yes (n)			Valor		Valor		Statistical value			Valor
	No (n)			Confidence Interval % (90%, 95%, 99%)		Confidence Interval % (90%, 95%, 99%)		Degrees of freedom			Confidence Interval % (90%, 95%, 99%)
	Unknown / Undeclared / Loss (n)			CI for Unadjusted Risk Measure (upper limit)		CI for Adjusted Risk Measure (upper limit)		Chi-square test p value			CI for Adjusted Risk Measure (upper limit)
				CI for Non-adjusted risk measure (lower limit)		CI for Adjusted Risk Measure (lower limit)					CI for Adjusted Risk Measure (lower limit)
				Unadjusted risk measurement p value		Adjusted risk measure p value					Adjusted risk measure p value
	Children
	The woman had children	Exposed/Case group	Control/Comparison group	Unadjusted Risk Measure (RR, OR)		Adjusted Risk Measure (RR, OR)		Statistics used (chi2)			Adjusted Risk Measure (RR, OR)
	Total (n)			Description		Description		Description			Description
	Yes (n)			Valor		Valor		Statistical value			Valor
	No (n)			Confidence Interval % (90%, 95%, 99%)		Confidence Interval % (90%, 95%, 99%)		Degrees of freedom			Confidence Interval % (90%, 95%, 99%)
	Unknown / Undeclared / Loss (n)			CI for Unadjusted Risk Measure (upper limit)		CI for Adjusted Risk Measure (upper limit)		Chi-square test p value			CI for Adjusted Risk Measure (upper limit)
				CI for Non-adjusted risk measure (lower limit)		CI for Adjusted Risk Measure (lower limit)					CI for Adjusted Risk Measure (lower limit)
				Unadjusted risk measurement p value		Adjusted risk measure p value					Adjusted risk measure p value
	Woman had non-biological children with the abuser	Exposed/Case group	Control/Comparison group	Unadjusted Risk Measure (RR, OR)		Adjusted Risk Measure (RR, OR)		Statistics used (chi2)			Adjusted Risk Measure (RR, OR)
	Total (n)			Description		Description		Description			Description
	Yes (n)			Valor		Valor		Statistical value			Valor
	No (n)			Confidence Interval % (90%, 95%, 99%)		Confidence Interval % (90%, 95%, 99%)		Degrees of freedom			Confidence Interval % (90%, 95%, 99%)
	Unknown / Undeclared / Loss (n)			CI for Unadjusted Risk Measure (upper limit)		CI for Adjusted Risk Measure (upper limit)		Chi-square test p value			CI for Adjusted Risk Measure (upper limit)
				CI for Non-adjusted risk measure (lower limit)		CI for Adjusted Risk Measure (lower limit)					CI for Adjusted Risk Measure (lower limit)
				Unadjusted risk measurement p value		Adjusted risk measure p value					Adjusted risk measure p value
	Woman had biological children with the abuser	Exposed/Case group	Control/Comparison group	Unadjusted Risk Measure (RR, OR)		Adjusted Risk Measure (RR, OR)		Statistics used (chi2)			Adjusted Risk Measure (RR, OR)
	Total (n)			Description		Description		Description			Description
	Yes (n)			Valor		Valor		Statistical value			Valor
	No (n)			Confidence Interval % (90%, 95%, 99%)		Confidence Interval % (90%, 95%, 99%)		Degrees of freedom			Confidence Interval % (90%, 95%, 99%)
	Unknown / Undeclared / Loss (n)			CI for Unadjusted Risk Measure (upper limit)		CI for Adjusted Risk Measure (upper limit)		Chi-square test p value			CI for Adjusted Risk Measure (upper limit)
				CI for Non-adjusted risk measure (lower limit)		CI for Adjusted Risk Measure (lower limit)					CI for Adjusted Risk Measure (lower limit)
				Unadjusted risk measurement p value		Adjusted risk measure p value					Adjusted risk measure p value
	Physical aggression during pregnancy (from begining to 12 months postpartum)	Exposed/Case group	Control/Comparison group	Unadjusted Risk Measure (RR, OR)		Adjusted Risk Measure (RR, OR)		Statistics used (chi2)			Adjusted Risk Measure (RR, OR)
	Total (n)			Description		Description		Description			Description
	Yes (n)			Valor		Valor		Statistical value			Valor
	No (n)			Confidence Interval % (90%, 95%, 99%)		Confidence Interval % (90%, 95%, 99%)		Degrees of freedom			Confidence Interval % (90%, 95%, 99%)
	Unknown / Undeclared / Loss (n)			CI for Unadjusted Risk Measure (upper limit)		CI for Adjusted Risk Measure (upper limit)		Chi-square test p value			CI for Adjusted Risk Measure (upper limit)
				CI for Non-adjusted risk measure (lower limit)		CI for Adjusted Risk Measure (lower limit)					CI for Adjusted Risk Measure (lower limit)
				Unadjusted risk measurement p value		Adjusted risk measure p value					Adjusted risk measure p value
	Aggression to children by the partner	Exposed/Case group	Control/Comparison group	Unadjusted Risk Measure (RR, OR)		Adjusted Risk Measure (RR, OR)		Statistics used (chi2)			Adjusted Risk Measure (RR, OR)
	Total (n)			Description		Description		Description			Description
	Yes (n)			Valor		Valor		Statistical value			Valor
	No (n)			Confidence Interval % (90%, 95%, 99%)		Confidence Interval % (90%, 95%, 99%)		Degrees of freedom			Confidence Interval % (90%, 95%, 99%)
	Unknown / Undeclared / Loss (n)			CI for Unadjusted Risk Measure (upper limit)		CI for Adjusted Risk Measure (upper limit)		Chi-square test p value			CI for Adjusted Risk Measure (upper limit)
				CI for Non-adjusted risk measure (lower limit)		CI for Adjusted Risk Measure (lower limit)					CI for Adjusted Risk Measure (lower limit)
				Unadjusted risk measurement p value		Adjusted risk measure p value					Adjusted risk measure p value
	Aggression of children with a firearm or white arm	Exposed/Case group	Control/Comparison group	Unadjusted Risk Measure (RR, OR)		Adjusted Risk Measure (RR, OR)		Statistics used (chi2)			Adjusted Risk Measure (RR, OR)
	Total (n)			Description		Description		Description			Description
	Yes (n)			Valor		Valor		Statistical value			Valor
	No (n)			Confidence Interval % (90%, 95%, 99%)		Confidence Interval % (90%, 95%, 99%)		Degrees of freedom			Confidence Interval % (90%, 95%, 99%)
	Unknown / Undeclared / Loss (n)			CI for Unadjusted Risk Measure (upper limit)		CI for Adjusted Risk Measure (upper limit)		Chi-square test p value			CI for Adjusted Risk Measure (upper limit)
				CI for Non-adjusted risk measure (lower limit)		CI for Adjusted Risk Measure (lower limit)					CI for Adjusted Risk Measure (lower limit)
				Unadjusted risk measurement p value		Adjusted risk measure p value					Adjusted risk measure p value
	Dead
	Mechanism of death	Exposed/Case group	Control/Comparison group
	Total (n)
	Body strength / beating (n)
	Firearm (n)
	Sharpening / penetrating object / white weapon (n)
	Hanging (n)
	Substance / hot object / burn (n)
	Poisoning / Poisoning (n)
	Other, which one? (n)
	Place of aggression (not death)	Exposed/Case group	Control/Comparison group
	Total (n)
	Home / Home (n)
	Street / public space (n)
	Bar or similar (n)
	Hospital / Health Center (n)
	Motivation or justification of the perpetrator	Exposed/Case group	Control/Comparison group
	Total (n)
	Disagreement / Couple fight (n)
	Jealousy / Betrayal (n)
	Relationship / Separation Termination (n)
	Sexual refusal (n)
	Disobedience / Unauthorization or similar (n)
	Economic Problems / Finance or similar (n)
	Woman had another relationship
	Other, which one? (n)
	Conduct of aggressor after femicide	Exposed/Case group	Control/Comparison group
	Total (n)
	Escape (n)
	Help (n)
	Corpse Concealment (n)
	Delivery to the police (n)
	Other, which one? (n)
